# Supplementary material for: Biomolecular dynamics with machine-learned quantum-mechanical force fields trained on diverse chemical fragments
Source: Sci Adv. 2024 Apr 5;10(14):eadn4397. doi: 10.1126/sciadv.adn4397 (PMC11809612; doi:10.1126/sciadv.adn4397)
Supplement: Supplementary file 2 — Movies S1 and S2 [file sciadv.adn4397_movies_s1_and_s2.zip]

Archive with 2 entries (2 files):
- video1.mp4
- video2.mp4
